# Supplementary material for: Tuning the Elastic Properties of Polymer Networks Based on a Selected Biphenyl Epoxy Precursor by Altering the Hardener—Thermal and Dielectric Approach
Source: Materials (Basel). 2026 Mar 29;19(7):1358. doi: 10.3390/ma19071358 (PMC13074072; doi:10.3390/ma19071358)
Supplement: Supplementary file 1 [file materials-19-01358-s001.zip]

Archive with 1 entries (1 files):
- materials-4051361-supplementary.pdf
